# Supplementary material for: From Race to Racism: Teaching a Tool to Critically Appraise the Use of Race in Medical Research
Source: MedEdPORTAL. 2022 Jan 24;18:11210. doi: 10.15766/mep_2374-8265.11210 (PMC8784584; doi:10.15766/mep_2374-8265.11210)
Supplement: Supplementary file 1 — CARMeL Tool.docxCARMeL Workshop.pptxFacilitator Guide.docxParticipant Guide.docxUME Postsession Assessment.docxGME Pre- and Postsession Survey.docx [file mep_2374-8265.11210-s001.zip]

Archive with 7 entries (7 files):
- E. UME Postsession Assessment.docx
- F. GME Pre- and Postsession Survey.docx
- A. CARMeL Tool.docx
- B. CARMeL Workshop.pptx
- C. Facilitator Guide.docx
- D. Participant Guide.docx
- Educational Summary Report_11210.pdf
